# Supplementary material for: Prevalence and risk factors of seafood-borne Vibrio vulnificus in Asia: a systematic review with meta-analysis and meta-regression
Source: Front Microbiol. 2024 Mar 6;15:1363560. doi: 10.3389/fmicb.2024.1363560 (PMC10951106; doi:10.3389/fmicb.2024.1363560)
Supplement: Supplementary file 2 [file Table_2.XLSX]

## Sheet: Sheet1
Supplementary Table S2. Risk-of-bias score sheet for the quality evaluation of all included studies.
		RoB Items (JBI)							Quality evaluation for each study
		Population/setting		Condition measurement		Statistics		Other	Total RoB items	Low RoB items	Study-level assessment
No.	Author/Year	1. Was the sample frame appropriate to address the target population?	2. Were study participants sampled in an appropriate way?	3. Were valid methods used for the identification of the condition?	4. Was the condition measured in a standard, reliable way for all participants?	5. Was the sample size adequate?	6. Was there appropriate statistical analysis?	7. Were the study subjects and the setting described in detail?
1	Chan, et al. 1989	Yes	Unclear	Yes	Yes	Yes	Yes	Yes	7	6	Low RoB
2	Radu, et al. 1998	Yes	Unclear	Yes	Yes	No	Yes	Yes	7	5	Low RoB
3	Thampuran and Surendran 1998	Yes	Unclear	Yes	Yes	No	Yes	Yes	7	5	Low RoB
4	Elhadi, et al. 2004	Yes	Unclear	Yes	Yes	Yes	Yes	Yes	7	6	Low RoB
5	Yano, et al. 2004	Yes	Unclear	Yes	Yes	No	Yes	Yes	7	5	Low RoB
6	Parvathi, et al. 2005	Yes	Unclear	Yes	Yes	No	Yes	Yes	7	5	Low RoB
7	Colakoglu, et al. 2006	Yes	Unclear	Yes	Yes	No	Yes	Yes	7	6	Low RoB
8	Fukushima 2006	Yes	Unclear	Yes	Yes	Yes	Yes	Yes	7	6	Low RoB
9	Chen, et al. 2010	Yes	Unclear	Yes	Yes	No	Yes	Yes	7	5	Low RoB
10	Yucel and Balci 2010	Yes	Unclear	Yes	Yes	No	Yes	Yes	7	5	Low RoB
11	Ji, et al. 2011	Yes	Unclear	Yes	Yes	Yes	Yes	Yes	7	6	Low RoB
12	Raissy, et al. 2011	Yes	Unclear	Yes	Yes	No	Yes	Yes	7	5	Low RoB
13	Banerjee, et al. 2012	Yes	Unclear	Yes	Yes	Yes	Yes	Yes	7	6	Low RoB
14	Woodring, et al. 2012	Yes	Unclear	Yes	Yes	No	Yes	Yes	7	5	Low RoB
15	Feng, et al. 2013	Yes	Unclear	Yes	Yes	No	Yes	Yes	7	5	Low RoB
16	Pan, et al. 2013	Yes	Unclear	Yes	Yes	No	Yes	Yes	7	5	Low RoB
17	Paydar and Thong 2013	Yes	Unclear	Yes	Yes	Yes	Yes	Yes	7	6	Low RoB
18	Changchai and Saunjit 2014	Yes	Unclear	Yes	Yes	Yes	Yes	Yes	7	6	Low RoB
19	Mus, et al. 2014	Yes	Unclear	Yes	Yes	No	Yes	Yes	7	5	Low RoB
20	Raissy, et al. 2014	Yes	Unclear	Yes	Yes	No	Yes	Yes	7	5	Low RoB
21	Sudha, et al. 2014	Yes	Unclear	Yes	Yes	No	Yes	Yes	7	5	Low RoB
22	Yano, et al. 2014	Yes	Unclear	Yes	Yes	No	Yes	Yes	7	5	Low RoB
23	Wong, et al. 2015	Yes	Unclear	Yes	Yes	Yes	Yes	Yes	7	6	Low RoB
24	Al-Dulaimi, et al. 2016	Yes	Unclear	Yes	Yes	No	Yes	Yes	7	5	Low RoB
25	Tra, et al. 2016	Yes	Unclear	Yes	Yes	Yes	Yes	Yes	7	6	Low RoB
26	Kim, et al. 2017	Yes	Unclear	Yes	Yes	Yes	Yes	Yes	7	6	Low RoB
27	Shakerian, et al. 2017	Yes	Unclear	Yes	Yes	No	Yes	Yes	7	5	Low RoB
28	Bonny, et al. 2018	Yes	Unclear	Yes	Yes	No	Yes	Yes	7	5	Low RoB
29	Amalina, et al. 2019	Yes	Yes	Yes	Yes	Yes	Yes	Yes	7	7	Low RoB
30	Mok, et al. 2019a	Yes	Unclear	Yes	Yes	No	Yes	Yes	7	5	Low RoB
31	Mok, et al. 2019b	Yes	Unclear	Yes	Yes	No	Yes	Yes	7	5	Low RoB
32	Park, et al. 2019	Yes	Unclear	Yes	Yes	Yes	Yes	Yes	7	6	Low RoB
33	D'Souza, et al. 2020	Yes	Unclear	Yes	Yes	No	Yes	Yes	7	5	Low RoB
34	Dumen, et al. 2020	Yes	Unclear	Yes	Yes	Yes	Yes	Yes	7	6	Low RoB
35	Zangoei-Fard, et al. 2020	Yes	Yes	Yes	Yes	Yes	Yes	Yes	7	7	Low RoB
36	Lin, et al. 2021	Yes	Unclear	Yes	Yes	No	Yes	Yes	7	5	Low RoB
37	Wang, et al. 2021	Yes	Unclear	Yes	Yes	No	Yes	Yes	7	6	Low RoB
38	Raharjo, et al. 2022	Yes	Unclear	Yes	Yes	Yes	Yes	Yes	7	6	Low RoB
