# Supplementary material for: Prevalence and risk factors of seafood-borne Vibrio vulnificus in Asia: a systematic review with meta-analysis and meta-regression
Source: Front Microbiol. 2024 Mar 6;15:1363560. doi: 10.3389/fmicb.2024.1363560 (PMC10951106; doi:10.3389/fmicb.2024.1363560)
Supplement: Supplementary file 5 [file Table_5.XLSX]

## Sheet: Table 1
Supplementary Table S5. Subgroup analyses of seafood-borne Vibrio vulnificus prevalence in Asia.
Study variable	Subgroup	Meta-analysis
		Random effects model
		k†	P (%)	95% CI	I2subgroup (%)	t2	psubgroup
Country	Hong Kong	1	3.05	[1.59; 5.76]	-	0.6203	<0.01
	India	4	17.26	[8.28; 32.5]	92
	Malaysia	7	16.34	[9.65; 26.32]	94
	China	6	36.89	[23.12; 53.18]	91
	Turkey	4	4.83	[2.08; 10.81]	81
	Japan	1	47.57	[42.06; 53.15]	-
	Iran	4	5.41	[2.31; 12.15]	93
	Thailand	4	16.27	[7.7; 31.15]	29
	Taiwan	2	2.5	[0.61; 9.66]	0
	Vietnam	1	1.49	[0.48; 4.5]	-
	South Korea	4	2.59	[1.02; 6.39]	74
Detection method	Biochemical tests	13	5.72	[2.75; 11.53]	82	1.7601	0.03
	PCR	25	14.28	[8.82; 22.28]	96
Publication year	Published before 2015	22	15.02	[9.02; 23.97]	96	1.7795	0.03
	Published after 2015	16	6.26	[3.23; 11.82]	94
Sample size	Less than 150	23	12.63	[7.34; 20.87]	88	1.9136	0.29
	More than 150	15	8.05	[4.11; 15.18]	98
Sample type	Oyster	18	11.67	[5.66; 22.54]	92	2.3245	0.19
	Mussel	8	7.95	[2.52; 22.39]	75
	Clam	9	14.53	[5.05; 35.2]	87
	Prawn	5	15.77	[3.98; 45.82]	22
	Crab	6	2.16	[0.39; 11.12]	0
	Fish	18	4.63	[2.13; 9.78]	85
	Shrimp	19	9.43	[4.68; 18.09]	95
	Squid	5	1.02	[0.17; 5.96]	0
	Cockle	6	19.79	[6.5; 46.67]	77
	Sea snail	2	27.56	[2.5; 84.97]	0
	Scallop	2	3.67	[0.17; 46.2]	0
	Lobster	1	1.67	[0.23; 10.9]	-
	Crayfish	1	11.34	[6.39; 19.33]	-
	Octopus	1	0	[0.95; 80.64]	-
	Sea urchin	1	0	[0.95; 80.64]	-
Sampling stage	Post-harvest	26	13.49	[8.2; 21.41]	97	1.9796	0.15
	Harvest	15	7.26	[3.5; 14.47]	93
k†: Number of trials; P: Prevalence; CI: confidence interval; psubgroup: p-value for subgroup differences
